# Supplementary material for: Essential function of alveolin PfIMC1g in the Plasmodium falciparum asexual blood stage
Source: mBio. 2023 Sep 15;14(5):e01507-23. doi: 10.1128/mbio.01507-23 (PMC10653860; doi:10.1128/mbio.01507-23)
Supplement: Supplemental Tables — Tables S1 to S4. [file mbio.01507-23-s0003.xlsx]

## Sheet: ST1_Inclusion criteria
Supplemental Table 1 - Inclusion/Exclusion Criteria
Category	Inclusion (Must meet all)	Exclusion (If meets at least one)
Ring	- All staining inside RBC	- Absence of PV/cytoplasm
	- PV size ≥ nucleus diameter	- Uneven, broken, or lumpy staining of cytoplasm/PV
		- Collapsed cytoplasm
		- Pigmentation of cytoplasm indicative of trophozoite stage
		- Schizont or gametocyte morphology
		- Pyknotic nucleus
Unknown/Aberrant	- All staining inside RBC	- Categorization as trophozoite
	- Parasite size ≤ ¼ RBC cytoplasm	- Categorization as ring
		- Schizont or gametocyte morphology
		- Brown pigmentation indicative of hemozoin
Early Trophozoite	- All staining inside RBC	- Schizont or gametocyte morphology
	- Cytoplasm partially or fully filled in	- Pyknotic nucleus
	- PV size ≥ nucleus diameter
	- Parasite size ≤ ¼ RBC cytoplasm

## Sheet: ST2_Primer Sequences
Supplemental Table 2 - Primer Sequences
Primer Name	Sequence
oBAM343HR3F	GTACAGGGTCTCGgcttcgcggtgtttaaCTGACGCGCACGAATTacGATGTTGTAACAAAAACCGTTG
oBAM343HR3R	GTACAGGGTCTCGagcgAATTGCATGCTTCCACTTGG
oBAM343HR5F	GTACAGGGTCTCGggagCCCTTTTTACATTTTGTCGTTTTG
oBAM343HR5R	GTACAGGGTCTCGagtaAGGCAACCCATTTTCTATCTAC
oBAM380HR3F	GTACAGGGTCTCGgcttgagatacattatCTGACGCGCACGAATTacGCCCGTATCTTAAAACCATTAATAC
oBAM380HR3R	GTACAGGGTCTCGagcgACAGGGACAGGTACATTTCTG
oBAM380HR5F	GTACAGGGTCTCGggagTTTCTCACACGCGAATGTTG
oBAM380HR5R	GTACAGGGTCTCGagtaGACATCATGCCTTCTTCTTTTC
oBAM389HR3F	GTACAGGGTCTCGgcttagatcgtagggaCTGACGCGCACGAATTacGGACAAATAAATGGAAATGAATCATAC
oBAM389HR3R	GTACAGGGTCTCGagcgGACCTCCTTTGCATAATGGG
oBAM389HR5F	GTACAGGGTCTCGggagAAAACATATTTTTGTGTGTACACG
oBAM389HR5R	GTACAGGGTCTCGagtaGCAAGCTAAATTCTTATTTGTAGAAC
oBAM431F	TATTGTTGTTACAACATCAACAGGT
oBAM431R	AAACACCTGTTGATGTTGTAACAAC
oBAM468F	TATTGAAGATACGGGCATTTTGTGG
oBAM468R	AAACCCACAAAATGCCCGTATCTTC
oBAM553F	TATTGCATATGGTAATATCTCTGGA
oBAM553R	AAACTCCAGAGATATTACCATATGC
oBAM556F	TATTGAGAAGGCATGATGTCACAAA
oBAM556R	AAACTTTGTGACATCATGCCTTCTC
oBAM565F	TATTGAAGAATTTAGCTTGCTGCAA
oBAM565R	AAACTTGCAGCAAGCTAAATTCTTC
oJDD1079	acgcctaggtttttATGCATGGTTCGCTAAACTGCAT
oJDD1396	GGATTTTCTTCAACATCACCACATGTTAATAATGATCCTCTACCTTCATCATTCTTCTCATATACTTCAAATTTGTAC
oJDD3907	GTACAGGGTCTCGaagcGAATTCTAGATTTAATAAATATGTTCTTATATATAATGAG
oJDD4000	GTACAGGGTCTCGtactTAAGTAACTAAGATATCAATTTATAGAAACAAAATATATACTTGTATAA
oJDD4214	gatcgcggccgcAAGGATATAGTTGATTTTTTGTTGAATATAG
oJDD4215	CTACccgcggaggcctgatatcACCTTCATATTTCCTAATAGTATAATAG
oJDD4216	GAAGGTgatatcaggcctccgcggGTAGATAAAATTATATACCAAGAGAAAATTGTTG
oJDD4217	ACATcTGaGGtGTTTTaGCAATcCTTATtgaTGGaAAaCCactgTCtTTgctcTTaTAaATaCTaATgCTTGAAAAACGTTTTTCTTTTTCTGGACCTC
oJDD4218	catgctcgagccatggtGCgTAaGAgCAaTAgAGgTTcCTcTGaAACATcTGaGGtGTTTTaGCAATcCTTATtg
oJDD4730	GTACAGGGTCTCGCTCGCTCGAGGCG
oJDD4731	GTACAGGGTCTCGCTCCACGCGTCAG
oJDD5078	GTACAGGGTCTCGggagATTCTATAAACCTGTTAGGAATAAAGG
oJDD5079	GTACAGGGTCTCGagtaTTAGGATATTTTGATTCTTCAATAAACC
oJDD56	ACACTTTATGCTTCCGGCTCGTATGTTGTG
oJDD5685	catgGGTCTCGctagCATATTTTTGTGTGTACACGTACGTG
oJDD5834	GAAAAAATCAAGTTACTTCTTTCTAATTTTACTATTCTGAG
oJDD5875	CTTATACACACATAAAATGTGTGTATTTATTTTTAACCTTC
oJDD5903	catgGGTCTCGctagcgcggccgctaagGAGTATTCTATAGTGTCACCTAAATAG
oJDD5979	catgGGTCTCGTTATtatatatgtatatatatatatatttatatattttatattcttttagATTAATGGTAACGAGTCTTACCCACAGG
oJDD5980	catgGGTCTCGATAACTTCGTATAATGTATGCTATACGAAGTTATtgtatattattttttttatttaccTGTCCATCGAAAACATTATCTCCTTTGCAG
oJDD6018	TATTGAACAGGTTGGTAAGCTGTTA
oJDD6019	AAACTAACAGCTTACCAACCTGTTC
oJDD6024	GTACAGGGTCTCGggagTGTTGTTTTGTTTTGTTTTGTTCTG
oJDD6025	GTACAGGGTCTCGagtaTGTAGGAAAAATATCTTCTCTTTTCAC
oJDD6026	GTACAGGGTCTCGgctttgaaacaacacgCTGACGCGCACGAATTacACATGTACTCTGGTGTAATAAATTATG
oJDD6027	GTACAGGGTCTCGagcgGGCACTGCTTTTACGACTTC
oJDD6028	TATTGATTCTTCTGAAGAAAGAGA
oJDD6029	AAACTCTCTTTCTTCAGAAGAATC
oJDD6030	ATTGAAAGGAGATAATGTTTTCGA
oJDD6031	AAACTCGAAAACATTATCTCCTTTC
oJDD6209	ggcccCTAGGCGTAGTCAGGCACGTCGTAGGGATAGCCC
oJDD6210	cagtgggcccCTACCATGGTGCGTAAGAGCAATAGAGGTTCCTCTGAAACATCTG
oJDD6211	cccgggATAGTCGACAAGC
oJDD6218	TATTGATTGTTTATTTACTACTTGG
oJDD6219	AAACCCAAGTAGTAAATAAACAATC
oJDD6233	TATTGCATCCAATTTTGAACCAAG
oJDD6234	AAACCTTGGTTCAAAATTGGATGC
oJDD6235	TATTGCAGCTGAGCAACATCCAGC
oJDD6236	AAACGCTGGATGTTGCTCAGCTGC
oJDD6237	TATTGTTTAATTGCATGCTTCCACT
oJDD6238	AAACAGTGGAAGCATGCAATTAAAC
oJDD6239	catgCGTCTCGggagGTGATATCAGGCCTCCGCGGCCCAAAAATGTTACACACATTGTTGAAAAAATTG
oJDD6240	CTTTATCTCCTCTGAGGACAACCTCTTCAGCTGCATACTGCCGCTCGGCTCGAAGTTCGACGCCTGGATGCTTCTTTCTTGTTCAAAATTTGCTCCAC
oJDD6241	catgCGTCTCGgtaaGGGTAGCCCCATGGGGTACACGCTGCGGAACAGCAACCTGCAGGCTTTATCTCCTCTGAGGACAACCTCTTCAGCTGCAT
oJDD6266	CATTTACCCTTGCCATGCAC
oJDD6267	ACTGGGACGTAATTAGGTCG
oJDD6331	catgCGTCTCGggagGTGATATCAGGCCTCCGCGGGAAGCAAGATATAAAGAAATACCTGTACCTGTTC
oJDD6332	GATGTTGTTGGCGAACTCTTTGGTTGTGTAGGTCTGCGGAATATTAACAGAATAATTATTTTTTAAGACTGTGTTATTTTCATAAGGC
oJDD6333	ATATGGATAACCCCATGGGGCATGCTCCGTATGCGAGGACGAAAGAACCGGTGATGGCGAAGAGTAGATGTTGTTGGCGAACTCTTTGG
oJDD6336	TATTGTGATAAGACAGGAGAAGGTG
oJDD6337	AAACCACCTTCTCCTGTCTTATCAC
oJDD6338	TATTGTTATTTATGCGTGTTCAGTG
oJDD6339	AAACCACTGAACACGCATAAATAAC
oJDD6340	TATTGCCCACAAACATATACTACAA
oJDD6341	AAACTTGTAGTATATGTTTGTGGGC
oJDD6375	catgGGTCTCGCAGAAAATAATATGAATAGTGGAAGATATTCTGTATATGCT
oJDD6481	cagtCCATGGGCCCGCATAGTCAGGAACATCGTAAGGGTAGCCCCCTGGGGTACACGCTGCG
oJDD6483	TATGCAATATAAATGTTTGATGgcttCggagGTGATATCAGGCCTCCG
oJDD6484	GGGCCGCGGAGGCCTGATATCACctccGaagcCATCAAACATTTATATTGCATAAAAAATATAAAAGAC
oJDD6515	GGATCATCGCGGCCGCATGTTTGAATTTTAATAACTAATAATTTATAGATTTCTACGTTTTTTATAATATATC
oJDD6516	CATCGCGGCCGCATAATGAAAAATCAAATAACCTAAATTACAACTGTCTCG
oJDD6540	GCTTCCCGCGGAGGCCTGATATCACctccGTCTATTCTATGTACATATTTGAAAACAAGAGTTTCTC
oJDD6937	CACAATACAGACATATACCAAAACCAG
oJDD6938	CATGTTTTAATGTTTTCCTGGATCATTTGATATAG
oJDD6939	GGTTGCCTTAACAGCTTACC
oJDD6940	GTATTTGTAACCATTGTGCAATAAATTTTAAAACAC
oJDD7008	ATGTAAAAAGAATAGGTATATTATAATGTGATC
oJDD7062	GACAAGCTTGGTACCGTCGAGTTATATAATATATTTATG
oJDD7063	cagAAGCTTTATCCCTCGAGTTAGCCCTCC
codon altered IMC1g	ATGTGTTCTACCAATAAAAATCTGGCGTGTTGCAAAGGCGACAATGTGTTCGATGGTCAGATTAATGGTAACGAGTCTTACCCACAGGTGGTTAATAAACAACTGCCCCCTAAGGTGCTTGAGCCGATCATCCAAAACAAAATCGTGGAAATTCCCAAGGAAGTATATTTGGAAAAAATTGTGGAAGTCCCGCAGATTAAAACGGTCGAGCGTATCGTGGAGCAAATTCGTCCAGTCATTAAATATAAGAACGTATATAAGCCGAAGATTGTTTATGTCGAAAAGGTTAAAAATGTTGATAAAATTATCTATCAGGAAAAGATTGTTGAGGTGCCGCAAATCAAGACTGTCGAAAAAATCGTTGAAGTTCCAGTCTACGTGAACCGTGAACGTATCATT…

## Sheet: ST3_Integration check PCRs
Supplemental Table 3 - Integration Check PCR Strategies
Homologous Directed Repair Plasmid	Description	Primers for integration check	Expected size of unmodified locus	Expected size of modified locus
pAK17	IMC1g iKO (using LoxP-intron)	oJDD5834, oJDD5875	2446 bp	6126 bp
pRR190	IMC1g-smV5 iKD TetRDOZI	oJDD5834, oJDD5875	2446 bp	12219bp
pAK34	IMC1g no tag iKD TetRDOZI	oJDD5834, oJDD5875	2446 bp	10734 bp
pAK36	IMC1c-HA x2 iKD TetRDOZI	oJDD6939, oJDD6940	1531 bp	9898 bp
		oJDD6939, oJDD6209	No amplification	839 bp
		oJDD56, oJDD6940	No amplification	957 bp
pAK40	IMC1e-HA iKD TetRDOZI	oJDD6937, oJDD6938	1360 bp	9711 bp
		oJDD6937, oJDD6209	No amplification	826 bp
		oJDD56, oJDD6938	No amplification	771 bp
pBAM377	IMC1f KO	oJDD6266, oJDD6267	3932 bp	4606 bp
		oJDD1079, oJDD6267	No amplification	2028 bp
		oJDD6266, oJDD1396	No amplification	3152 bp
pAK57	IMC1f-smV5	oJDD7008, oJDD6375	2090 bp	13528 bp
pAK67	IMC1c-linker-HAx2 iKD TetR-DOZI	oJDD6939, oJDD6940	1531 bp	9380 bp
N/A	Control PCR	oJDD5078, oJDD5079	1000 bp	1000 bp

## Sheet: ST4_Plasmid cloning
Supplemental Table 4 - Description of plasmid cloning strategies
Name	Description	Cloning Process
pAK17	IMC1g iKO (using LoxP-intron)	IMC1g 5'HR was amplified from 3D7 gDNA using oJDD5685 and oJDD5980 and ligated to a plasmid containing 3’HR, codon-altered PfIMC1g (IDT DNA Technologies), LoxP- intron, and hDHFR selection cassette (pAK13 amplified with oJDD5979 and oJDD5903) using BsaI Golden Gate kit (NEB).
pRR190	IMC1g-smV5 iKD TetRDOZI	IMC1g 3'HR was amplified from 3D7 gDNA using oJDD4214 and oJDD4215 and attached to the PfIMC1g 5'HR (amplified using oJDD4216 and oJDD4217) by PCR Splicing by Overlap Extension using oJDD4214 and oJDD4218. The resulting fragment was cloned into RR70, a vector containing TetR-DOZI KD machinery, smV5 tag, and hDHFR, using NotI/NcoI.
pAK34	IMC1g no tag iKD TetRDOZI	Aptamers from pKD were excised using PspOMI and NheI and ligated into pRR190 (PCR amplified using oJDD6210 and oJDD6211) using PspOMI and NheI.
pAK36	IMC1c-HA iKD TetRDOZI	5’HR of PfIMC1c was amplified from 3D7 gDNA using oJDD6239 & oJDD6240, then oJDD6239 & oJDD6241, and then oJDD6483 and oJDD6481. 3’HR of PfIMC1c was amplified from 3D7 gDNA using oJDD6515 & oJDD6484. These fragments were fused using PCR Splicing by Overlap Extension (oJDD6515 and oJDD6481). Then, the fragment and pAK35, a vector with hDHFR and TetR-DOZI KD system, were digested with NotI and NcoI…
pAK37	IMC1c iKD Guide1	oJDD6233 and oJDD6234 were annealed, phosphorylated, and ligated into BpiI-digested pRR216 (a Cas9-targeting plasmid with U6 promoter, the scaffold guide RNA, and U6 terminator as well as SpCas9 expressed from the hsp86 promoter)
pAK38	IMC1c iKD Guide2	oJDD6235 and oJDD6236 were annealed, phosphorylated, and ligated into BpiI-digested pRR216
pAK39	IMC1c iKD Guide3	oJDD6237and oJDD6238 were annealed, phosphorylated, and ligated into BpiI-digested pRR216
pAK40	IMC1e-HA iKD TetRDOZI	5’HR of PfIMC1e was amplified from 3D7 gDNA using oJDD6331 & oJDD6332, then oJDD6331 & oJDD6333. 3’HR of PfIMC1e was amplified from 3D7 gDNA using oJDD6516 & oJDD6540. These fragments were fused using PCR Splicing by Overlap Extension (oJDD6516 and oJDD6333). Then, the fragment and pAK35, a vector with hDHFR and TetR-DOZI KD system, were digested with NotI and NcoI and ligated using T4 ligase (NE…
pAK41	IMC1e iKD Guide1	oJDD6336 and oJDD6337 were annealed, phosphorylated, and ligated into BpiI-digested pRR216
pAK42	IMC1e iKD Guide3	oJDD6338 and oJDD6339 were annealed, phosphorylated, and ligated into BpiI-digested pRR216
pAK43	IMC1e iKD Guide4	oJDD6340 and oJDD6341 were annealed, phosphorylated, and ligated into BpiI-digested pRR216
pAK30	IMC1g iKO (LoxP-int) guide 5'	oJDD6218 and oJDD6219 were annealed, phosphorylated, and ligated into BpiI-digested pRR216
pBAM377	IMC1f KO	5’ and 3’HR of PfIMC1f were amplified from 3D7 gDNA using oJDD6024 & oJDD6025 and oJDD6026 & oJDD6027 respectively. Backbone was amplified from pBAM242 using oligos oJDD4730 & oJDD4731. Selection cassette was amplified from pBAM241 using oligos oJDD4000 & oJDD3907. Fragments were ligated together using BsaI Golden Gate kit (NEB).
pBAM465	IMC1f KO guide 1	oJDD6028 and oJDD6029 were annealed, phosphorylated, and ligated into BpiI-digested pRR216
pBAM553	IMC1f KO guide 2	oBAM553F and oBAM553R were annealed, phosphorylated, and ligated into BpiI-digested pRR216
pAK67	IMC1c-linker-HA iKD TetR-DOZI	BSD selection cassette and TetR-DOZI system were amplified from pAK56 using oJDD7062 and oJDD7063. The PCR fragment and pAK65, a vector containing the 3’ and 5’HRs for PfIMC1c, were digested with HindIII and rSAP and then ligated.
pBAM389	IMC1g KO	5’ and 3’HR of PfIMC1g were amplified from 3D7 gDNA using oBAM389HR5F & oBAM389HR5R and oBAM389HR3F & oBAM389HR3R respectively. Backbone was amplified from pBAM242 using oligos oJDD4730 & oJDD4731. Selection cassette was amplified from pBAM241 using oligos oJDD4000 & oJDD3907. Fragments were ligated together using BsaI Golden Gate kit (NEB).
pBAM477	IMC1g KO guide 1	oJDD6030 and oJDD6031 were annealed, phosphorylated, and ligated into BpiI-digested pRR216
pBAM565	IMC1g KO guide 2	oBAM565F and oBAM565R were annealed, phosphorylated, and ligated into BpiI-digested pRR216
pBAM343	IMC1c KO	5’ and 3’HR of PfIMC1f were amplified from 3D7 gDNA using oBAM343HR5F & oBAM343HR5R and oBAM343HR3F & oBAM343HR3R respectively. Backbone was amplified from pBAM242 using oligos oJDD4730 & oJDD4731. Selection cassette was amplified from pBAM241 using oligos oJDD4000 & oJDD3907. Fragments were ligated together using BsaI Golden Gate kit (NEB).
pBAM431	IMC1c KO guide 1	oBAM431F and oBAM431R were annealed, phosphorylated, and ligated into BpiI-digested pRR216
pBAM519	IMC1c KO guide 2	oJDD6018 and oJDD6019 were annealed, phosphorylated, and ligated into BpiI-digested pRR216
pBAM380	IMC1e KO	5’ and 3’HR of PfIMC1f were amplified from 3D7 gDNA using oBAM380HR5F & oBAM380HR5R and oBAM380HR3F & oBAM380HR3R respectively. Backbone was amplified from pBAM242 using oligos oJDD4730 & oJDD4731. Selection cassette was amplified from pBAM241 using oligos oJDD4000 & oJDD3907. Fragments were ligated together using BsaI Golden Gate kit (NEB).
pBAM468	IMC1e KO guide 1	oBAM468F and oBAM468R were annealed, phosphorylated, and ligated into BpiI-digested pRR216
pBAM556	IMC1e KO guide 2	oBAM556F and oBAM556R were annealed, phosphorylated, and ligated into BpiI-digested pRR216
